# Supplementary material for: Bacterial collagenase harnesses collagen geometry for processive cleavage
Source: Nat Commun. 2026 Apr 2;17:5485. doi: 10.1038/s41467-026-71099-3 (PMC13284217; doi:10.1038/s41467-026-71099-3)
Supplement: Supplementary file 8 — Source Data [file 41467_2026_71099_MOESM8_ESM.xlsx]

## Sheet: Figure 2f
Figure 2f
Relative Pz-peptidase and collagenase activities of wild-type and mutant ColH.
	Pz-peptidase	WT1	ExoLead	ExoMiddle	E416Q		WT2	W431A		WT3	F90A	Y235A
	Triplicate 1	101.471	101.636	94.6674	0.494777		101.228	0.680908		102.749	100.405	102.41
	Triplicate 2	100.728	100.234	92.812	0.206157		100.053	0.82777		98.2866	93.3864	95.9706
	Triplicate 3	97.801	100.44	91.5338	0.123694		98.7183	0.640854		98.9644	99.9812	91.5788
	Mean	100	100.77	93.0044	0.274876		100	0.716511		100	97.9241	96.6532
	SEM	1.12018	0.437001	0.909691	0.112498		0.72507	0.0568186		1.38836	2.27217	3.14529
	p-value		0.574091	0.00926248	0.000109206			4.83278e-05			0.487559	0.407958
	Collagenase	WT1	ExoLead	ExoMiddle	E416Q		WT2	W431A		WT3	F90A	Y235A
	Triplicate 1	104.746	6.27662	36.9669	0.44833		99.585	6.71121		98.4021	44.4787	66.1121
	Triplicate 2	102.039	6.57704	34.9001	-0.114053		99.4729	6.64896		98.5519	43.5663	78.6549
	Triplicate 3	93.2147	7.34792	34.6622	0.384708		100.942	6.06375		103.046	39.8892	74.188
	Mean	100	6.73386	35.5097	0.239662		100	6.47464		100	42.6448	72.985
	SEM	3.48151	0.319042	0.731808	0.177808		0.472181	0.20623		1.52364	1.40271	3.67043
	p-value		0.00128375	0.00204719	0.001185			1.15232e-06			1.07445e-05	0.00934293

## Sheet: Figure S4b
Supplementary Figure 4b
Plotting of B-factors along the residue number for ColHWT CM.
	Residue Number	Average B-factor
	5	96.27
	6	97.25
	7	84.62
	8	96.54
	9	111.32
	10	92.35
	11	97.06
	12	91.95
	13	94.97
	14	112.27
	15	114.93
	16	107.93
	17	109.13
	18	107.69
	19	122.46
	20	118.31
	21	95.82
	22	95.04
	23	89.89
	24	93.68
	25	95.33
	26	83.17
	27	83.72
	28	79.37
	29	71.38
	30	75.78
	31	71.2
	32	72.75
	33	76.9
	34	90.23
	35	87.7
	36	85.63
	37	86.39
	38	93.52
	39	97.1
	40	112.05
	41	100.19
	42	100.3
	43	98.09
	44	104.45
	45	110.62
	46	100.94
	47	98.64
	48	104.61
	49	109.71
	50	109.85
	51	99.63
	52	100.14
	53	89.62
	54	88.03
	55	90.91
	56	81.76
	57	76.54
	58	79.81
	59	77.88
	60	72.38
	61	77.1
	62	89.02
	63	76.63
	64	74.68
	65	84.79
	66	85.89
	67	83.83
	68	80.06
	69	78.63
	70	74.85
	71	78.21
	72	78.48
	73	80.39
	74	74.97
	75	69.84
	76	68.57
	77	82.62
	78	76.68
	79	60.79
	80	66.42
	81	72.65
	82	63.53
	83	64.27
	84	72.21
	85	82.49
	86	83.89
	87	76.41
	88	81.76
	89	86.65
	90	92.91
	91	86.29
	92	89.72
	93	101.92
	94	89.82
	95	96.33
	96	95.61
	97	85.9
	98	84.19
	99	88.46
	100	86.67
	101	68.12
	102	73.38
	103	83.86
	104	71.91
	105	60.86
	106	69.65
	107	68.13
	108	61.33
	109	70.82
	110	74.09
	111	62.67
	112	66.19
	113	70.02
	114	76.36
	115	69.93
	116	88.82
	117	87.89
	118	83.79
	119	79.1
	120	76.47
	121	74.03
	122	70.46
	123	60.13
	124	58.95
	125	64.85
	126	69.92
	127	59.44
	128	58.5
	129	57.34
	130	61.15
	131	51.31
	132	60.47
	133	57.61
	134	57.19
	135	56.17
	136	66.54
	137	64.33
	138	51.54
	139	60.19
	140	60.49
	141	51.95
	142	58.16
	143	56.94
	144	61.28
	145	59.02
	146	81.37
	147	60.78
	148	51.8
	149	53.81
	150	59.02
	151	49.74
	152	45.01
	153	49.04
	154	50.2
	155	50.26
	156	51.9
	157	68.16
	158	68.18
	159	71.31
	160	68.78
	161	73.7
	162	69.72
	163	74.65
	164	77.8
	165	79.41
	166	59.33
	167	61.1
	168	53.5
	169	63.43
	170	66.67
	171	65.33
	172	51.76
	173	50.99
	174	48.78
	175	43.26
	176	42.6
	177	51.24
	178	47.96
	179	41.67
	180	50.07
	181	48.47
	182	45.81
	183	45.38
	184	58.36
	185	54.87
	186	43.4
	187	52.45
	188	58.95
	189	58.74
	190	51.92
	191	59.02
	192	56.29
	193	65.79
	194	64.76
	195	62.39
	196	47.26
	197	49.13
	198	53.21
	199	55.16
	200	49.42
	201	48.15
	202	51.09
	203	46.92
	204	49.26
	205	52.05
	206	47.68
	207	43.02
	208	43.9
	209	45.86
	210	36.67
	211	40.55
	212	40.21
	213	36.47
	214	33.02
	215	40.07
	216	35.31
	217	31.46
	218	33.17
	219	44.34
	220	54.92
	221	53.7
	222	56.52
	223	56.17
	224	54.76
	225	51.52
	226	50.43
	227	42.67
	228	46.83
	229	42.75
	230	34.84
	231	33.77
	232	41.63
	233	39.86
	234	35.27
	235	46.05
	236	50.19
	237	37.31
	238	36.19
	239	37.19
	240	37.27
	241	41.74
	242	39.83
	243	43.74
	244	44.11
	245	48.65
	246	42.69
	247	45.6
	248	47.78
	249	38.09
	250	31.13
	251	28.79
	252	32.38
	253	30.89
	254	29.21
	255	29.75
	256	36.61
	257	31.63
	258	26.48
	259	26.64
	260	30.79
	261	29.8
	262	29.98
	263	30.83
	264	25.67
	265	24.57
	266	25.24
	267	26.04
	268	24.82
	269	23.76
	270	28.69
	271	27.35
	272	28.3
	273	28.85
	274	32.8
	275	33.7
	276	32.88
	277	45.05
	278	38.57
	279	31.72
	280	33.9
	281	32.98
	282	34.28
	283	33.7
	284	31.72
	285	37.07
	286	33.35
	287	37.27
	288	39.66
	289	32.15
	290	33.24
	291	31.87
	292	33.03
	293	26.88
	294	28.19
	295	25.91
	296	21.94
	297	25.36
	298	21.94
	299	22.55
	300	22.03
	301	23.5
	302	23.06
	303	18.59
	304	21.89
	305	19.18
	306	14.75
	307	14.85
	308	14.54
	309	16.32
	310	14.33
	311	19.96
	312	16.19
	313	17.12
	314	14.77
	315	18.42
	316	16.51
	317	19.18
	318	14
	319	16.28
	320	16.53
	321	22.74
	322	22.85
	323	25.5
	324	26.87
	325	31.62
	326	27.45
	327	20.08
	328	22.8
	329	26.34
	330	19.59
	331	20.02
	332	20.68
	333	22.26
	334	20.46
	335	19.77
	336	18.62
	337	19.7
	338	20.59
	339	21.17
	340	21.91
	341	19.6
	342	21.77
	343	23.67
	344	22.17
	345	22.44
	346	32.24
	347	28.53
	348	20.42
	349	17.87
	350	18.84
	351	19.47
	352	24.47
	353	36.45
	354	25.68
	355	24.93
	356	21.69
	357	26.18
	358	18.5
	359	16.68
	360	12.75
	361	13.78
	362	19.51
	363	15.47
	364	15.17
	365	18.89
	366	18.1
	367	20.05
	368	24.92
	369	29.85
	370	20.69
	371	23.01
	372	28.51
	373	20.27
	374	22.86
	375	25.26
	376	22.6
	377	18.82
	378	19.35
	379	26.5
	380	35.9
	381	36.58
	382	32.61
	383	40.57
	384	31.54
	385	30.5
	386	24.04
	387	27.51
	388	17.62
	389	20.63
	390	27.61
	391	27.39
	392	29.43
	393	16.48
	394	13.15
	395	20.11
	396	18.49
	397	20.82
	398	23.46
	399	24.21
	400	23.03
	401	33.46
	402	43.55
	403	44.21
	404	40.14
	405	32.31
	406	30.56
	407	38.61
	408	24.07
	409	21.63
	410	22.48
	411	25.54
	412	23.52
	413	19.46
	414	19.91
	415	22.86
	416	26.75
	417	18.09
	418	19.49
	419	18.87
	420	18.32
	421	17.8
	422	18.98
	423	21.82
	424	18.38
	425	18.2
	426	25.04
	427	35.83
	428	35.9
	429	42.79
	430	38.47
	431	36.35
	432	47.96
	433	49.11
	434	41.79
	435	46.74
	436	34.9
	437	39.09
	438	42.88
	439	42.43
	440	38.24
	441	31.96
	442	34.09
	443	35.32
	444	30.69
	445	26.73
	446	27.51
	447	30.02
	448	24.16
	449	22.15
	450	20.87
	451	24.27
	452	19.95
	453	18.02
	454	18.15
	455	21.92
	456	23.92
	457	30.4
	458	28.74
	459	37.91
	460	35.25
	461	35.06
	462	28.35
	463	35.3
	464	31.37
	465	29.08
	466	36.27
	467	33.06
	468	28.87
	469	30.66
	470	33.52
	471	29.51
	472	32.78
	473	38.49
	474	42.01
	475	39.56
	476	52.36
	477	53.3
	478	60.72
	479	56.24
	480	39.29
	481	35.77
	482	39.64
	483	43.52
	484	45.76
	485	42.71
	486	41.85
	487	36.01
	488	33.01
	489	36.22
	490	47.74
	491	42.67
	492	53.86
	493	60.19
	494	49.15
	495	62.77
	496	44.62
	497	35.72
	498	37.53
	499	28.93
	500	33.31
	501	27.01
	502	26.38
	503	39.24
	504	27.69
	505	23.19
	506	24.05
	507	32.07
	508	28.18
	509	27.79
	510	27.95
	511	33.51
	512	34.73
	513	38.38
	514	32.9
	515	32.96
	516	30.42
	517	31.41
	518	41.49
	519	36.63
	520	31.09
	521	38.24
	522	38.03
	523	32.11
	524	33.44
	525	34.47
	526	36.01
	527	42.94
	528	36.52
	529	39.97
	530	47.01
	531	31.98
	532	42.17
	533	58.52
	534	48.8
	535	48.96
	536	59.9
	537	57.2
	538	47.68
	539	49.15
	540	55.99
	541	48.26
	542	56.09
	543	51.92
	544	48.8
	545	39.93
	546	43.84
	547	41.05
	548	35.62
	549	36.33
	550	37.4
	551	29.54
	552	29.46
	553	32.13
	554	41
	555	28.93
	556	30.18
	557	33.11
	558	37.88
	559	42.53
	560	43.55
	561	50.22
	562	39.4
	563	36.92
	564	31.59
	565	25.97
	566	23.82
	567	20.89
	568	22.52
	569	23.97
	570	28.29
	571	25.05
	572	35.13
	573	31.1
	574	29.54
	575	33.99
	576	34.13
	577	45.84
	578	40.43
	579	40.12
	580	37.18
	581	36.09
	582	41.04
	583	31.85
	584	29.24
	585	32.25
	586	34.74
	587	32.33
	588	33.36
	589	44.14
	590	40.23
	591	33.6
	592	42
	593	34.88
	594	39.25
	595	37.44
	596	36.22
	597	24.07
	598	27.25
	599	28.07
	600	20.2
	601	19.04
	602	20.38
	603	19.35
	604	17.47
	605	20.98
	606	22.45
	607	24.71
	608	21.88
	609	20.51
	610	17.62
	611	22.04
	612	21.09
	613	30.88
	614	43.66
	615	39.64
	616	36.82
	617	44.15
	618	44.11
	619	47.08
	620	42.95
	621	39.53
	622	47.56
	623	35
	624	47.14
	625	46.03
	626	41.63
	627	41.69
	628	44.29
	629	38.82
	630	33.66
	631	31.6
	632	32.96
	633	35.54
	634	32.47
	635	32.85
	636	37.32
	637	37.11
	638	32.75
	639	35.85
	640	46.02
	641	36.81
	642	38.4
	643	42.6
	644	48.31
	645	41.83
	646	36.2
	647	39.6
	648	36.7
	649	38.26
	650	35.28
	651	28.03
	652	24.82
	653	22.24
	654	23
	655	23.39
	656	29.55
	657	34.11
	658	34.89
	659	37.79
	660	36.88
	661	41
	662	37.11
	663	38.32
	664	43.24
	665	47.6
	666	42.84
	667	39.63
	668	35.03
	669	38.03
	670	35.78
	671	28.5
	672	22.01
	673	22.18
	674	24.89
	675	20.82
	676	25.96
	677	25.72
	678	37.41
	679	50.4
	680	51.45
	681	35.28

## Sheet: Figure S11
Supplementary Figure 11
Digestion of triple-helical peptides by ColHWT.
	Time (h)	(POG)10 0.01 mg/mL ColHWT 4°C	(POG)10 0.1 mg/mL ColHWT 4°C	(POG)10 0.01 mg/mL ColHWT 37°C	(PPG)10 0.01 mg/mL ColHWT 4°C
	0	1	1	1	1
	1	0.946696	0.944451	0.141025	0.039265
	2	ND	ND	ND	0.030809
	3	ND	0.850027	0	ND
	9	0.906279	ND	ND	ND
	24	0.831953	0.341306	ND	ND
		ND, time points that were not determined.

## Sheet: Figure S17
Supplementary Figure 17
Circular dichroism (CD) spectra of ColHWT and its variants.
		Ellipticity (mdeg)
	Wavelength (nm)	ColHWT	F90A	Y235A	E416Q	W431A	F37A_Y87A_F90A_Y184A	F176A_W228A_Y235A
	200	22.2195	16.2934	17.3642	25.1264	27.6976	18.3503	24.7238
	200.1	22.9744	15.6322	16.6016	28.5621	28.646	18.905	22.9392
	200.2	20.2178	14.9132	16.7302	27.9344	30.5888	19.0852	23.8667
	200.3	18.9035	14.7694	16.8682	27.7074	30.6198	19.0692	23.3669
	200.4	19.5076	16.0838	17.1396	27.5683	29.078	19.3053	20.5259
	200.5	17.743	15.5377	16.5072	27.0798	27.4519	19.0629	20.0955
	200.6	16.1497	15.5131	15.1832	26.3775	25.8924	17.9418	20.2468
	200.7	14.9809	16.1277	13.5384	25.7005	24.5445	18.0502	20.6705
	200.8	14.3455	15.5677	12.9104	23.566	24.6085	17.8588	20.0816
	200.9	14.4453	13.9703	12.461	21.9715	22.3319	18.0786	17.1241
	201	13.2883	13.9797	12.37	19.4805	20.4044	18.5231	15.1223
	201.1	12.1226	13.9332	11.1718	16.9285	19.5542	17.0306	12.8224
	201.2	11.7323	12.7353	9.79688	14.0355	19.1764	15.2801	11.276
	201.3	10.8429	12.3243	9.66841	11.8697	17.8863	13.6764	10.6474
	201.4	10.0046	12.3746	8.793	10.8627	16.3909	11.7263	11.0848
	201.5	9.6806	12.3741	9.47747	11.145	15.1717	12.0108	10.2732
	201.6	8.54612	12.0822	9.32841	10.9189	14.3731	11.4854	10.3174
	201.7	7.48359	10.6143	9.02474	11.0702	13.6615	10.8054	10.2499
	201.8	7.77714	8.80102	9.13344	10.5489	13.4246	10.7717	8.20827
	201.9	7.79451	8.8566	9.01939	10.5844	11.779	10.8429	7.28693
	202	6.91937	8.77996	8.35061	10.2888	10.8586	10.3858	6.33248
	202.1	5.91656	8.59847	7.13985	9.58714	10.8476	9.1692	5.86271
	202.2	5.00587	8.20062	6.58811	8.94645	9.99538	8.52369	5.15211
	202.3	4.5016	7.49631	6.77307	8.11393	8.97244	8.39145	4.44717
	202.4	4.72876	6.93225	6.29325	7.96494	7.78043	7.63168	3.3169
	202.5	4.19884	6.22758	5.66193	7.62115	7.20877	6.91712	2.87244
	202.6	3.54968	5.80406	5.25013	7.29719	6.8648	5.1257	2.26383
	202.7	3.85101	5.15046	4.19882	6.78071	6.9133	3.90041	1.43701
	202.8	3.09145	4.56907	3.69612	6.31588	6.50644	3.1931	0.951912
	202.9	1.72156	4.52465	3.16042	5.79828	5.54219	2.84125	1.11815
	203	0.985053	3.83937	2.51553	5.3069	4.66401	2.72348	0.997855
	203.1	0.88416	3.06042	2.01624	3.92387	4.04929	1.5733	0.290505
	203.2	0.816454	2.33832	1.52561	3.39487	4.28263	1.42205	0.626947
	203.3	0.654257	1.8608	0.780568	2.59066	3.21729	0.426046	0.4443
	203.4	-0.243542	1.69557	-0.144497	1.85658	2.23188	-0.168932	0.0480942
	203.5	-0.216364	0.874895	-0.951438	1.29628	1.29753	-0.833821	-0.259168
	203.6	-0.738004	0.0339157	-1.48528	0.72566	0.824815	-1.75921	-0.80111
	203.7	-1.0251	-0.983152	-2.01807	-0.0474066	0.3833	-2.49044	-1.43714
	203.8	-1.20359	-1.92987	-2.43632	-0.959533	-0.370499	-3.36156	-2.03005
	203.9	-1.56746	-2.50245	-3.25576	-1.26015	-1.37281	-3.56863	-2.29726
	204	-2.42838	-3.34435	-4.21135	-1.78353	-1.54073	-4.28891	-2.9546
	204.1	-3.25487	-4.19773	-4.8419	-2.40112	-1.64413	-4.61103	-3.34916
	204.2	-3.71652	-4.63532	-5.08371	-2.78945	-2.49347	-4.93798	-3.83783
	204.3	-3.86367	-5.45786	-5.34285	-3.38913	-3.29936	-4.36931	-4.14792
	204.4	-4.87196	-5.71801	-5.62204	-3.87619	-4.15712	-4.10969	-4.77409
	204.5	-5.36675	-6.00383	-6.02724	-3.74165	-5.02831	-4.78976	-5.30515
	204.6	-5.66816	-6.24456	-6.5083	-3.92442	-5.39023	-5.63111	-6.05178
	204.7	-5.89242	-6.50797	-7.06569	-4.30373	-5.79367	-5.69716	-6.79106
	204.8	-6.2879	-6.84271	-7.52176	-4.31393	-6.59039	-5.86222	-6.9158
	204.9	-6.53778	-7.44727	-8.21075	-4.15245	-7.37928	-6.42972	-7.40879
	205	-6.69467	-7.98617	-8.70107	-4.78365	-7.40413	-6.80722	-7.90353
	205.1	-6.93408	-8.24059	-8.63626	-5.20982	-7.23549	-7.21723	-8.66811
	205.2	-7.42147	-8.52569	-8.76364	-5.57437	-7.64221	-7.90302	-9.08265
	205.3	-7.95361	-8.61314	-9.29409	-5.64014	-7.73803	-8.43206	-9.58486
	205.4	-8.49013	-8.82648	-9.50945	-5.7237	-8.36976	-8.51972	-9.85038
	205.5	-9.10101	-9.44182	-9.37843	-6.24922	-8.77284	-9.10547	-10.2745
	205.6	-9.18123	-9.81288	-9.02926	-6.63218	-8.94557	-9.75275	-10.8823
	205.7	-9.43245	-10.1526	-9.4854	-7.22243	-9.39331	-10.3593	-11.24
	205.8	-9.97942	-10.3862	-10.0086	-7.70562	-9.82745	-10.9048	-11.6027
	205.9	-10.2643	-10.6989	-10.4294	-8.12887	-10.5168	-11.3147	-12.0655
	206	-10.8854	-10.8922	-11.1633	-8.75145	-10.7508	-12.2626	-12.8934
	206.1	-11.2638	-11.3954	-11.8873	-9.16553	-11.1665	-12.7415	-13.2545
	206.2	-11.6655	-11.8774	-12.2688	-9.6444	-11.5244	-12.7755	-13.7405
	206.3	-12.0905	-12.634	-12.681	-10.427	-12.0123	-13.1664	-14.2147
	206.4	-12.4072	-13.177	-13.0498	-10.9917	-12.6909	-13.8689	-14.7524
	206.5	-12.843	-13.4851	-13.3681	-11.5251	-12.9542	-14.0926	-15.501
	206.6	-13.1707	-13.8676	-13.7412	-12.2113	-13.2528	-14.3893	-16.2056
	206.7	-13.7967	-14.5462	-14.1306	-12.7333	-13.7269	-15.0255	-16.9467
	206.8	-14.1287	-14.8911	-14.6403	-12.9345	-14.37	-15.3998	-17.3228
	206.9	-14.7116	-15.0027	-14.9902	-13.0917	-14.5256	-15.6721	-17.6482
	207	-15.2367	-15.654	-15.2232	-13.8501	-14.9101	-16.0116	-17.8589
	207.1	-15.4722	-16.1784	-15.5061	-14.5151	-15.2128	-16.4112	-18.3014
	207.2	-15.6363	-16.3544	-15.8883	-15.0195	-15.5077	-16.6999	-18.5568
	207.3	-16.3883	-16.4701	-16.2122	-15.6778	-15.8073	-17.001	-18.8008
	207.4	-16.7456	-16.7539	-16.3273	-15.8342	-15.916	-17.1411	-19.078
	207.5	-16.8131	-17.0392	-16.4552	-16.1592	-16.1188	-17.308	-19.0271
	207.6	-16.9942	-17.4333	-16.4915	-16.3867	-16.273	-17.4529	-18.9142
	207.7	-17.1088	-17.6876	-16.7612	-16.6206	-16.6958	-17.7022	-18.8428
	207.8	-17.1711	-17.8243	-16.9353	-16.8599	-16.9577	-17.8341	-18.985
	207.9	-17.6125	-18.2872	-17.4253	-17.3374	-17.2981	-18.3288	-19.2085
	208	-17.8809	-18.5173	-17.6708	-17.3762	-17.3957	-18.5082	-19.507
	208.1	-18.2176	-18.636	-17.8631	-17.5621	-17.5762	-18.6061	-19.6471
	208.2	-18.5797	-19.0742	-17.989	-17.9789	-17.9548	-18.8973	-19.8226
	208.3	-19.0295	-19.2595	-18.3577	-18.4559	-18.4138	-19.2428	-19.8325
	208.4	-19.3871	-19.4042	-18.5837	-18.6136	-18.7992	-19.3196	-19.8339
	208.5	-19.5419	-19.7551	-18.7733	-18.8835	-18.7485	-19.6159	-19.99
	208.6	-19.6939	-19.8424	-19.0581	-19.0608	-19.1191	-19.8396	-20.4279
	208.7	-19.582	-19.826	-19.4152	-19.1317	-19.2663	-20.2714	-20.5582
	208.8	-19.6114	-20.064	-19.9449	-19.3579	-19.4027	-20.4727	-20.5263
	208.9	-19.7222	-20.251	-20.1935	-19.6176	-19.6598	-20.5601	-20.5071
	209	-19.6765	-20.4241	-20.5249	-19.6263	-19.7184	-20.7042	-20.6069
	209.1	-19.4266	-20.3162	-20.7738	-19.9011	-19.853	-20.8122	-20.6534
	209.2	-19.4012	-20.1428	-20.9484	-19.964	-20.041	-20.8302	-20.8598
	209.3	-19.4669	-20.1766	-21.2431	-20.0076	-20.2192	-20.8992	-21.0751
	209.4	-19.532	-20.3016	-21.2278	-19.833	-20.235	-20.6934	-21.1512
	209.5	-19.4715	-20.4775	-21.0775	-19.8554	-20.312	-20.7486	-21.0651
	209.6	-19.4254	-20.569	-20.9467	-19.6615	-20.314	-20.9102	-21.0719
	209.7	-19.549	-20.6296	-20.9735	-19.7572	-20.3951	-20.9906	-20.9831
	209.8	-19.4932	-20.6085	-21.0151	-19.9076	-20.3705	-20.987	-20.9345
	209.9	-19.4401	-20.5764	-20.96	-19.9568	-20.2983	-20.7643	-20.8
	210	-19.4252	-20.7443	-20.884	-19.875	-20.2325	-20.7383	-20.9579
	210.1	-19.357	-20.7066	-20.7297	-20.0088	-20.1686	-20.6477	-20.8887
	210.2	-19.4368	-20.629	-20.8459	-20.0178	-20.2661	-20.4127	-20.8017
	210.3	-19.5691	-20.952	-20.6938	-20.2079	-20.2551	-20.5069	-20.6266
	210.4	-19.7873	-21.0486	-20.6452	-20.273	-20.387	-20.341	-20.545
	210.5	-19.7901	-20.8194	-20.3202	-20.1466	-20.5075	-20.151	-20.4701
	210.6	-19.7537	-20.8034	-20.2843	-20.0783	-20.4157	-20.179	-20.523
	210.7	-19.8554	-20.7861	-20.3086	-19.985	-20.5522	-20.2257	-20.5483
	210.8	-20.1696	-20.9481	-20.1715	-20.033	-20.7286	-20.2804	-20.5701
	210.9	-20.2834	-21.1266	-19.9203	-19.9223	-20.5679	-20.2653	-20.5165
	211	-20.5417	-21.3125	-19.9245	-20.1513	-20.4994	-20.3862	-20.5519
	211.1	-20.5721	-21.3318	-19.9563	-20.3042	-20.5037	-20.6197	-20.5363
	211.2	-20.7252	-21.1693	-20.0584	-20.2117	-20.4237	-20.7076	-20.6349
	211.3	-20.7996	-21.0979	-20.042	-20.2602	-20.4829	-20.649	-20.7087
	211.4	-20.7901	-21.1012	-20.0396	-20.3569	-20.5474	-20.3581	-20.7787
	211.5	-20.7349	-21.07	-19.9625	-20.3948	-20.4959	-20.3685	-20.7685
	211.6	-20.6225	-21.072	-20.0972	-20.3642	-20.4658	-20.5532	-20.7404
	211.7	-20.3914	-20.9245	-20.0193	-20.1771	-20.3718	-20.373	-20.5121
	211.8	-20.2599	-20.8877	-20.0331	-20.2055	-20.3538	-20.4464	-20.5547
	211.9	-20.2927	-21.026	-19.9906	-20.2239	-20.422	-20.7682	-20.58
	212	-20.2163	-20.9481	-20.0545	-20.116	-20.3084	-20.6083	-20.5276
	212.1	-20.1034	-20.8859	-20.0979	-19.9833	-20.1316	-20.6142	-20.5087
	212.2	-20.1504	-21.1082	-20.1338	-20.0465	-20.0462	-20.781	-20.6526
	212.3	-20.3454	-21.2403	-20.0685	-19.9656	-20.053	-20.8922	-20.6614
	212.4	-20.3369	-21.459	-20.0933	-19.9646	-20.1499	-20.917	-20.6532
	212.5	-20.3521	-21.5424	-20.2577	-19.8024	-20.151	-20.9585	-20.7795
	212.6	-20.3538	-21.5557	-20.4524	-19.7721	-20.2931	-21.0333	-20.848
	212.7	-20.1677	-21.4799	-20.3738	-19.5699	-20.301	-20.9778	-20.8388
	212.8	-20.1802	-21.4832	-20.4013	-19.5563	-20.3372	-20.9777	-20.9512
	212.9	-20.1356	-21.5572	-20.5253	-19.716	-20.384	-20.9277	-20.888
	213	-20.1171	-21.465	-20.6069	-19.6414	-20.2765	-20.8771	-20.6265
	213.1	-20.0191	-21.383	-20.5433	-19.5303	-20.1827	-20.9522	-20.6218
	213.2	-19.9586	-21.3496	-20.5337	-19.4208	-20.1902	-20.9821	-20.6101
	213.3	-19.9235	-21.316	-20.4649	-19.3693	-20.2267	-20.934	-20.6813
	213.4	-19.9549	-21.2835	-20.4101	-19.4929	-20.0487	-20.9833	-20.6923
	213.5	-20.0622	-21.2699	-20.4866	-19.643	-20.0312	-20.9615	-20.6922
	213.6	-19.9937	-21.1904	-20.6173	-19.7521	-20.0862	-20.885	-20.7439
	213.7	-20.128	-21.2133	-20.7279	-19.9366	-20.3266	-20.9978	-20.8483
	213.8	-20.2326	-21.1096	-20.6377	-20.0772	-20.4863	-21.0321	-20.9672
	213.9	-20.3106	-21.0076	-20.6645	-20.088	-20.5325	-21.0361	-21.0099
	214	-20.2475	-20.8755	-20.7506	-20.1522	-20.5032	-21.0065	-21.0737
	214.1	-20.1833	-20.7624	-20.8904	-20.3211	-20.4775	-21.0036	-21.1382
	214.2	-20.0396	-20.8111	-20.8476	-20.4716	-20.5715	-20.8906	-21.2047
	214.3	-20.0683	-20.7802	-20.9283	-20.576	-20.558	-20.8497	-21.2021
	214.4	-20.0024	-20.6763	-20.9	-20.6685	-20.5051	-20.9038	-21.2862
	214.5	-19.8322	-20.6118	-20.8945	-20.7695	-20.4672	-20.8679	-21.3016
	214.6	-19.8022	-20.6482	-20.7796	-20.7468	-20.4877	-20.8989	-21.4267
	214.7	-19.7538	-20.6789	-20.6636	-20.8241	-20.6136	-20.8575	-21.5609
	214.8	-19.7334	-20.7528	-20.7149	-20.9082	-20.8288	-20.9454	-21.4581
	214.9	-19.7688	-20.8732	-20.7089	-21.0891	-20.8941	-21.0702	-21.5059
	215	-19.759	-20.9405	-20.8319	-21.2	-20.8317	-21.1727	-21.5172
	215.1	-19.7826	-21.0436	-21.0496	-21.1793	-21.0356	-21.2726	-21.7169
	215.2	-19.7924	-21.0138	-21.1541	-21.0228	-21.2268	-21.3909	-21.8726
	215.3	-19.833	-21.0056	-21.1207	-21.0052	-21.244	-21.3884	-21.8994
	215.4	-19.7006	-20.9978	-20.9761	-20.8924	-21.1898	-21.5173	-21.8982
	215.5	-19.6697	-20.9855	-21.0506	-20.9443	-21.3043	-21.5544	-21.907
	215.6	-19.7132	-21.0993	-21.1109	-21.0659	-21.2383	-21.6806	-21.92
	215.7	-19.7081	-21.0641	-21.1636	-21.097	-21.1883	-21.6528	-21.8703
	215.8	-19.7194	-21.0974	-21.1461	-20.9565	-21.0873	-21.6026	-21.9114
	215.9	-19.6662	-21.0596	-20.9801	-20.8204	-20.9898	-21.5653	-21.8063
	216	-19.4807	-21.0118	-20.841	-20.757	-21.0041	-21.4706	-21.6532
	216.1	-19.463	-21.0703	-20.8386	-20.8165	-21.0653	-21.4176	-21.5892
	216.2	-19.4852	-21.0784	-20.8717	-20.7523	-21.1242	-21.5261	-21.5434
	216.3	-19.6667	-21.1274	-20.9127	-20.8143	-21.2609	-21.5552	-21.5445
	216.4	-19.748	-21.2284	-20.8808	-20.7945	-21.295	-21.6369	-21.566
	216.5	-19.7757	-21.1173	-20.9003	-20.756	-21.1848	-21.5601	-21.6095
	216.6	-19.7688	-21.0203	-20.9517	-20.6891	-21.1501	-21.5352	-21.5242
	216.7	-19.7923	-21.1059	-20.9248	-20.8274	-21.1608	-21.5594	-21.5291
	216.8	-19.9183	-21.1505	-20.789	-20.9045	-21.1168	-21.5104	-21.4297
	216.9	-19.958	-21.1903	-20.6331	-20.9032	-20.9665	-21.3387	-21.3033
	217	-20.0129	-21.3081	-20.6608	-21.0852	-20.9942	-21.4135	-21.3084
	217.1	-20.0782	-21.2815	-20.8437	-21.2368	-21.0208	-21.4746	-21.2584
	217.2	-20.0591	-21.3633	-20.9125	-21.2257	-20.9901	-21.5435	-21.277
	217.3	-19.9897	-21.2628	-20.8285	-21.1764	-21.1322	-21.5012	-21.3331
	217.4	-20.091	-21.2518	-20.7724	-21.1602	-21.3444	-21.4289	-21.3141
	217.5	-20.1122	-21.2028	-20.7623	-21.2312	-21.5217	-21.3278	-21.2708
	217.6	-20.303	-21.2946	-20.9173	-21.354	-21.5436	-21.4884	-21.3471
	217.7	-20.495	-21.4453	-21.0344	-21.5264	-21.603	-21.6972	-21.4858
	217.8	-20.6362	-21.4946	-21.1416	-21.5422	-21.7728	-21.7889	-21.5288
	217.9	-20.8644	-21.66	-21.2627	-21.6343	-21.923	-21.837	-21.6349
	218	-20.94	-21.7273	-21.2796	-21.6384	-21.9348	-21.9592	-21.7273
	218.1	-20.9009	-21.6419	-21.2001	-21.6291	-21.8979	-22.0957	-21.7466
	218.2	-21.0695	-21.8154	-21.1487	-21.7751	-22.0158	-22.2015	-21.8201
	218.3	-21.1637	-21.8669	-21.1497	-21.7568	-22.1044	-22.2219	-21.8727
	218.4	-21.17	-21.7438	-21.1579	-21.7374	-22.1561	-22.143	-21.789
	218.5	-21.0848	-21.566	-21.1936	-21.848	-22.1727	-22.1324	-21.7692
	218.6	-21.0727	-21.5871	-21.2719	-21.8822	-22.1901	-22.2098	-21.7796
	218.7	-21.0356	-21.5411	-21.2422	-21.764	-22.1708	-22.1582	-21.7109
	218.8	-21.0919	-21.5405	-21.2284	-21.6424	-22.1948	-22.0383	-21.7876
	218.9	-21.2023	-21.5522	-21.1717	-21.711	-22.2164	-21.9725	-21.8585
	219	-21.2925	-21.6151	-21.2186	-21.7675	-22.1505	-22.006	-21.9181
	219.1	-21.1525	-21.6417	-21.3094	-21.721	-22.074	-22.1212	-21.9442
	219.2	-21.1318	-21.6419	-21.2322	-21.8077	-22.0582	-22.2434	-21.973
	219.3	-21.1628	-21.558	-21.1577	-21.8284	-22.1314	-22.2132	-21.975
	219.4	-21.1782	-21.4527	-21.2043	-21.8042	-22.1138	-22.1266	-21.9973
	219.5	-21.1874	-21.4731	-21.1901	-21.8448	-22.0647	-22.0699	-21.9783
	219.6	-21.1696	-21.4924	-21.2259	-21.9093	-21.9978	-22.1053	-21.9204
	219.7	-20.9701	-21.4629	-21.261	-21.9469	-21.9358	-22.1057	-21.8052
	219.8	-20.8735	-21.5429	-21.4183	-21.9301	-21.9294	-21.9077	-21.7483
	219.9	-20.7201	-21.4934	-21.4922	-21.8255	-21.9816	-21.8221	-21.6983
	220	-20.6862	-21.4674	-21.4789	-21.9566	-21.9584	-21.8249	-21.7203
	220.1	-20.7589	-21.5305	-21.51	-21.9281	-21.9225	-21.8661	-21.7705
	220.2	-20.8549	-21.6737	-21.5595	-21.9256	-22.0111	-21.983	-21.7883
	220.3	-20.9812	-21.7544	-21.6136	-22.0705	-22.2594	-22.0089	-21.8381
	220.4	-21.0269	-21.7122	-21.6541	-22.0803	-22.2965	-22.0582	-21.8961
	220.5	-21.0243	-21.7618	-21.7427	-22.125	-22.2045	-22.1804	-21.8741
	220.6	-20.8533	-21.8122	-21.6999	-21.9998	-22.0712	-22.2016	-21.8064
	220.7	-20.8005	-21.8729	-21.6576	-22.0133	-22.0742	-22.1568	-21.6173
	220.8	-20.8424	-21.7943	-21.5597	-22.0644	-22.0385	-22.0982	-21.5882
	220.9	-20.8163	-21.7711	-21.6247	-21.9484	-21.9727	-22.0673	-21.551
	221	-20.6764	-21.7497	-21.7123	-21.9593	-21.8643	-22.0129	-21.4735
	221.1	-20.5837	-21.7863	-21.6695	-22.0225	-21.7629	-22.0815	-21.4275
	221.2	-20.4871	-21.8118	-21.6093	-21.9349	-21.7939	-22.1531	-21.3488
	221.3	-20.3801	-21.8005	-21.4762	-21.8485	-21.7681	-22.1149	-21.3036
	221.4	-20.3718	-21.8475	-21.5268	-21.8978	-21.8497	-22.0424	-21.3654
	221.5	-20.462	-21.8128	-21.6231	-21.9878	-21.9488	-22.1026	-21.4788
	221.6	-20.5716	-21.8206	-21.7185	-22.1161	-21.9494	-22.2062	-21.6014
	221.7	-20.6012	-21.8456	-21.7359	-22.0419	-22.0118	-22.0813	-21.5593
	221.8	-20.5325	-21.8649	-21.7195	-21.993	-22.0638	-22.0444	-21.5301
	221.9	-20.4746	-21.7954	-21.6598	-21.9123	-22.0921	-21.9082	-21.465
	222	-20.3446	-21.8257	-21.6039	-21.8047	-22.0484	-21.887	-21.4807
	222.1	-20.2937	-21.7735	-21.6179	-21.8096	-22.0752	-21.895	-21.5048
	222.2	-20.1962	-21.5412	-21.5658	-21.8695	-22.0422	-21.7598	-21.4565
	222.3	-20.0984	-21.3876	-21.4986	-21.9233	-22.0461	-21.5764	-21.317
	222.4	-20.0606	-21.2693	-21.4099	-21.811	-22.0207	-21.4194	-21.2343
	222.5	-20.096	-21.3373	-21.305	-21.8062	-21.9522	-21.3828	-21.1856
	222.6	-20.1448	-21.3348	-21.1868	-21.8464	-21.8939	-21.3702	-21.1752
	222.7	-20.2432	-21.3446	-21.1271	-21.8764	-21.9713	-21.3977	-21.2273
	222.8	-20.2833	-21.2727	-21.0232	-21.6957	-21.9984	-21.3019	-21.2094
	222.9	-20.282	-21.1159	-21.0605	-21.623	-21.8915	-21.1269	-21.1533
	223	-20.2732	-20.9735	-21.0695	-21.5991	-21.8193	-21.0179	-21.0843
	223.1	-20.1864	-20.7892	-20.961	-21.5377	-21.6088	-21.0416	-20.9931
	223.2	-20.0544	-20.6909	-20.7188	-21.4331	-21.4951	-20.9832	-20.7669
	223.3	-19.8976	-20.5239	-20.5085	-21.2874	-21.4198	-20.8604	-20.5793
	223.4	-19.8387	-20.4236	-20.4171	-21.2122	-21.4516	-20.9172	-20.4963
	223.5	-19.8468	-20.3214	-20.4699	-21.226	-21.4942	-20.9271	-20.4466
	223.6	-19.8108	-20.2988	-20.4237	-21.1958	-21.4264	-20.9078	-20.4552
	223.7	-19.7817	-20.1934	-20.3561	-21.1119	-21.2947	-20.7417	-20.2987
	223.8	-19.735	-20.1142	-20.2569	-20.9479	-21.16	-20.6289	-20.2012
	223.9	-19.6943	-20.1643	-20.0978	-20.7433	-21.1254	-20.5397	-20.0985
	224	-19.6318	-20.1852	-20.0543	-20.5894	-21.0872	-20.4844	-20.1176
	224.1	-19.5641	-20.0662	-20.0764	-20.4699	-21.0786	-20.5261	-20.1778
	224.2	-19.4163	-19.9266	-20.068	-20.3769	-21.0637	-20.4756	-20.143
	224.3	-19.3019	-19.8534	-20.0586	-20.3427	-21.0439	-20.3625	-20.1085
	224.4	-19.1181	-19.7471	-19.8522	-20.1401	-20.9385	-20.1689	-19.9443
	224.5	-18.9137	-19.6588	-19.8136	-20.0732	-20.8811	-20.0315	-19.7767
	224.6	-18.9163	-19.6787	-19.7643	-20.0679	-20.8899	-19.9798	-19.6548
	224.7	-18.8214	-19.6119	-19.6956	-20.0798	-20.8705	-19.9356	-19.6493
	224.8	-18.8094	-19.5224	-19.6444	-19.9756	-20.8808	-19.7476	-19.5779
	224.9	-18.7227	-19.3692	-19.6264	-19.8411	-20.7858	-19.5706	-19.4492
	225	-18.6492	-19.357	-19.6151	-19.7691	-20.6475	-19.4631	-19.3514
	225.1	-18.6171	-19.3531	-19.5777	-19.7652	-20.5268	-19.3408	-19.3025
	225.2	-18.4943	-19.1717	-19.2804	-19.5538	-20.2655	-19.1306	-19.1852
	225.3	-18.4376	-18.9831	-19.2063	-19.3884	-20.0699	-19	-19.101
	225.4	-18.2677	-18.7635	-19.0659	-19.2347	-19.8818	-18.9066	-18.987
	225.5	-18.0707	-18.6186	-18.9151	-19.1399	-19.7595	-18.8037	-18.7676
	225.6	-17.923	-18.5631	-18.7936	-19.0744	-19.5888	-18.6647	-18.6845
	225.7	-17.911	-18.3952	-18.752	-18.9927	-19.4731	-18.5822	-18.6123
	225.8	-17.6783	-18.2579	-18.6687	-18.9061	-19.3146	-18.3947	-18.3943
	225.9	-17.5325	-18.0961	-18.5425	-18.7877	-19.2038	-18.2299	-18.2565
	226	-17.4192	-17.9865	-18.3758	-18.5825	-19.0555	-18.0671	-18.0322
	226.1	-17.4076	-17.955	-18.3671	-18.5871	-19.0086	-18.063	-17.9396
	226.2	-17.4008	-17.9724	-18.298	-18.5415	-18.9604	-18.0197	-17.8643
	226.3	-17.1871	-17.8719	-18.1685	-18.3339	-18.7571	-17.9582	-17.7797
	226.4	-17.0509	-17.732	-18.0112	-18.1091	-18.619	-17.8142	-17.6869
	226.5	-16.9268	-17.5719	-17.836	-17.9463	-18.4655	-17.655	-17.5338
	226.6	-16.8774	-17.4807	-17.7324	-17.9032	-18.2885	-17.6078	-17.4646
	226.7	-16.7834	-17.2704	-17.5512	-17.6933	-18.1601	-17.5128	-17.3638
	226.8	-16.5802	-17.0331	-17.3818	-17.4601	-17.9245	-17.3196	-17.2529
	226.9	-16.4091	-16.8797	-17.3584	-17.3368	-17.8089	-17.1995	-17.123
	227	-16.2287	-16.8594	-17.2495	-17.3222	-17.7908	-17.0857	-17.0065
	227.1	-16.149	-16.7794	-17.1304	-17.2851	-17.7605	-16.9742	-16.9282
	227.2	-16.097	-16.7105	-17.0011	-17.1988	-17.6939	-16.8412	-16.9035
	227.3	-16.0349	-16.646	-16.9102	-17.1186	-17.6742	-16.7935	-16.8357
	227.4	-15.8901	-16.5508	-16.6826	-16.9762	-17.575	-16.6856	-16.6706
	227.5	-15.8595	-16.41	-16.4451	-16.7866	-17.4565	-16.546	-16.5945
	227.6	-15.7762	-16.2484	-16.3055	-16.5874	-17.3006	-16.3947	-16.4819
	227.7	-15.7199	-16.0815	-16.2014	-16.5203	-17.1833	-16.3043	-16.4283
	227.8	-15.5005	-15.8599	-16.0424	-16.3413	-16.9813	-16.0445	-16.2519
	227.9	-15.3204	-15.613	-15.8388	-16.2148	-16.8288	-15.9003	-16.039
	228	-15.196	-15.4617	-15.6417	-16.1241	-16.673	-15.7094	-15.9475
	228.1	-15.117	-15.3986	-15.4804	-15.9871	-16.5156	-15.6152	-15.7845
	228.2	-14.9458	-15.2926	-15.3312	-15.7852	-16.3153	-15.4687	-15.6135
	228.3	-14.7661	-15.1141	-15.1759	-15.5798	-16.1836	-15.2748	-15.485
	228.4	-14.6626	-15.034	-15.0288	-15.511	-16.0408	-15.1289	-15.357
	228.5	-14.5788	-14.9573	-14.8212	-15.3995	-15.922	-15.0068	-15.1377
	228.6	-14.4965	-14.8876	-14.6586	-15.3413	-15.8187	-14.88	-14.9835
	228.7	-14.4244	-14.7809	-14.5286	-15.134	-15.7261	-14.7406	-14.8168
	228.8	-14.3374	-14.6221	-14.4505	-14.9868	-15.5457	-14.6091	-14.7019
	228.9	-14.1934	-14.4248	-14.3756	-14.8426	-15.3393	-14.4753	-14.4847
	229	-14.0049	-14.142	-14.2313	-14.6825	-15.0748	-14.2524	-14.2843
	229.1	-13.8451	-13.9729	-14.0977	-14.4845	-14.9243	-14.1458	-14.0959
	229.2	-13.6999	-13.9176	-13.9718	-14.4298	-14.826	-14.0674	-13.8971
	229.3	-13.5364	-13.8589	-13.8992	-14.3635	-14.6981	-13.9871	-13.7307
	229.4	-13.3097	-13.6923	-13.824	-14.165	-14.514	-13.8601	-13.5318
	229.5	-13.1958	-13.5662	-13.7144	-14.0814	-14.3672	-13.7748	-13.4632
	229.6	-13.0787	-13.4258	-13.597	-13.9531	-14.1941	-13.6128	-13.4218
	229.7	-12.9249	-13.234	-13.4519	-13.8391	-14.0769	-13.4815	-13.2247
	229.8	-12.653	-12.9762	-13.2938	-13.6626	-13.8962	-13.2945	-12.9984
	229.9	-12.4863	-12.7878	-13.1414	-13.4734	-13.7416	-13.2042	-12.8431
	230	-12.4341	-12.6682	-13.0584	-13.3663	-13.6554	-13.1929	-12.7422
	230.1	-12.303	-12.4873	-12.9826	-13.2714	-13.5458	-13.0624	-12.6415
	230.2	-12.1271	-12.3273	-12.885	-13.1559	-13.3189	-12.9832	-12.5291
	230.3	-11.9707	-12.1867	-12.7447	-13.0048	-13.2136	-12.8725	-12.3684
	230.4	-11.8016	-11.9976	-12.6046	-12.8934	-13.0677	-12.7596	-12.2436
	230.5	-11.6177	-11.8709	-12.4438	-12.684	-12.9231	-12.6049	-12.0647
	230.6	-11.4059	-11.7493	-12.2881	-12.5072	-12.7657	-12.3725	-11.9364
	230.7	-11.2416	-11.6462	-12.1443	-12.3508	-12.6593	-12.1767	-11.7827
	230.8	-11.1148	-11.5157	-12.062	-12.2796	-12.5084	-11.9209	-11.6801
	230.9	-10.9899	-11.3012	-11.9296	-12.1464	-12.3219	-11.6956	-11.5769
	231	-10.8662	-11.1462	-11.6773	-11.9204	-12.1393	-11.5003	-11.4314
	231.1	-10.805	-11.1225	-11.5071	-11.827	-12.0521	-11.3289	-11.3258
	231.2	-10.7297	-11.1167	-11.4051	-11.6154	-11.9521	-11.1999	-11.2007
	231.3	-10.5886	-11.0564	-11.2811	-11.4318	-11.807	-11.0344	-10.9725
	231.4	-10.4955	-10.8873	-11.1767	-11.2548	-11.6292	-10.8992	-10.8135
	231.5	-10.437	-10.7513	-11.0249	-11.1284	-11.5267	-10.7492	-10.7208
	231.6	-10.3156	-10.6171	-10.869	-11.0539	-11.4393	-10.5705	-10.6386
	231.7	-10.089	-10.4759	-10.6595	-10.8599	-11.2449	-10.3086	-10.4887
	231.8	-9.92685	-10.3678	-10.4541	-10.6962	-11.0701	-10.1373	-10.2909
	231.9	-9.8205	-10.1845	-10.3568	-10.5361	-11.0199	-10.0068	-10.1271
	232	-9.75262	-10.0381	-10.2376	-10.367	-10.8646	-9.8802	-10.0511
	232.1	-9.61137	-9.85579	-10.078	-10.1682	-10.6274	-9.66872	-9.87577
	232.2	-9.47304	-9.65989	-9.87214	-10.0305	-10.4323	-9.48332	-9.75285
	232.3	-9.44015	-9.5498	-9.73939	-9.98283	-10.2876	-9.36619	-9.6225
	232.4	-9.41977	-9.4891	-9.63369	-9.87413	-10.2061	-9.31105	-9.52696
	232.5	-9.25922	-9.3403	-9.46205	-9.70889	-10.0827	-9.20262	-9.31697
	232.6	-9.07813	-9.25673	-9.33046	-9.5386	-9.94985	-9.07935	-9.13852
	232.7	-8.96087	-9.12682	-9.25835	-9.42489	-9.85728	-8.9844	-8.97989
	232.8	-8.80054	-8.92006	-9.09625	-9.30233	-9.73198	-8.84742	-8.82863
	232.9	-8.63998	-8.69563	-8.88946	-9.17646	-9.5272	-8.7411	-8.60529
	233	-8.58903	-8.56375	-8.81134	-9.16235	-9.41046	-8.70137	-8.5555
	233.1	-8.45928	-8.53602	-8.71222	-9.08318	-9.36209	-8.58714	-8.52985
	233.2	-8.29642	-8.44201	-8.58449	-8.94965	-9.24109	-8.41641	-8.38085
	233.3	-8.22304	-8.40958	-8.51852	-8.87132	-9.14205	-8.34939	-8.24771
	233.4	-8.1442	-8.33278	-8.41175	-8.79505	-9.04417	-8.25884	-8.072
	233.5	-8.03011	-8.24842	-8.30657	-8.637	-8.93937	-8.10921	-7.94503
	233.6	-7.88537	-8.16233	-8.18478	-8.46142	-8.79811	-7.9554	-7.83357
	233.7	-7.6978	-8.0622	-8.04982	-8.34519	-8.68909	-7.8201	-7.6831
	233.8	-7.55738	-7.94281	-7.95244	-8.23869	-8.52992	-7.75942	-7.54727
	233.9	-7.44133	-7.86918	-7.88332	-8.15274	-8.44528	-7.7031	-7.40464
	234	-7.26204	-7.7407	-7.72285	-7.97498	-8.28967	-7.59946	-7.2825
	234.1	-7.13017	-7.63021	-7.63588	-7.87783	-8.14075	-7.50978	-7.13505
	234.2	-7.02717	-7.527	-7.55799	-7.79211	-8.00324	-7.47637	-7.0776
	234.3	-6.96176	-7.38906	-7.46769	-7.61816	-7.85544	-7.3633	-6.93475
	234.4	-6.83726	-7.23017	-7.33998	-7.47434	-7.65832	-7.19206	-6.82145
	234.5	-6.73802	-7.08335	-7.28102	-7.31338	-7.49651	-7.09891	-6.7484
	234.6	-6.63727	-6.97036	-7.21827	-7.14487	-7.42038	-6.95494	-6.6898
	234.7	-6.45493	-6.78862	-7.07429	-6.90637	-7.2605	-6.82694	-6.57376
	234.8	-6.41053	-6.63618	-6.93639	-6.78438	-7.12864	-6.75029	-6.45098
	234.9	-6.37225	-6.50524	-6.84643	-6.65839	-7.04626	-6.73457	-6.31737
	235	-6.34415	-6.43874	-6.79348	-6.54463	-6.96035	-6.61365	-6.21423
	235.1	-6.27601	-6.34737	-6.72624	-6.45705	-6.90442	-6.53592	-6.15309
	235.2	-6.22561	-6.16397	-6.6787	-6.3428	-6.78993	-6.42274	-6.04309
	235.3	-6.16046	-6.03745	-6.61998	-6.25194	-6.68994	-6.30989	-5.93061
	235.4	-6.05196	-5.92973	-6.50309	-6.12442	-6.52008	-6.17444	-5.83358
	235.5	-5.95128	-5.79746	-6.37675	-5.98014	-6.44238	-6.03746	-5.73423
	235.6	-5.82807	-5.62951	-6.23432	-5.7964	-6.30381	-5.86452	-5.61609
	235.7	-5.7439	-5.54038	-6.13279	-5.68925	-6.26824	-5.76965	-5.53379
	235.8	-5.63015	-5.43861	-5.98908	-5.55419	-6.15453	-5.67192	-5.44897
	235.9	-5.56246	-5.38758	-5.89088	-5.44499	-6.06846	-5.61224	-5.39332
	236	-5.45922	-5.36265	-5.75796	-5.46512	-6.05939	-5.58386	-5.39551
	236.1	-5.4012	-5.34981	-5.69453	-5.42458	-6.00302	-5.54679	-5.36633
	236.2	-5.33066	-5.29583	-5.58983	-5.32691	-5.92213	-5.45137	-5.25064
	236.3	-5.28399	-5.2421	-5.49288	-5.31643	-5.84043	-5.38937	-5.17647
	236.4	-5.1731	-5.22728	-5.39151	-5.30548	-5.78602	-5.28193	-5.08622
	236.5	-5.00875	-5.14304	-5.26378	-5.21151	-5.73976	-5.15496	-4.9836
	236.6	-4.89278	-5.10996	-5.15488	-5.13642	-5.61957	-5.05974	-4.90696
	236.7	-4.76213	-5.02589	-5.03547	-5.05524	-5.48216	-4.98781	-4.82504
	236.8	-4.67464	-4.96089	-4.93356	-4.94754	-5.36802	-4.93102	-4.74421
	236.9	-4.53197	-4.9388	-4.78721	-4.89765	-5.27711	-4.91018	-4.69596
	237	-4.41752	-4.8766	-4.63874	-4.83777	-5.15238	-4.8404	-4.6713
	237.1	-4.33156	-4.77012	-4.54556	-4.77072	-5.0977	-4.77482	-4.55555
	237.2	-4.30082	-4.73019	-4.46606	-4.74194	-5.04214	-4.71558	-4.47339
	237.3	-4.25544	-4.74183	-4.43453	-4.74002	-5.01025	-4.73346	-4.38033
	237.4	-4.1723	-4.64722	-4.39965	-4.65467	-4.8713	-4.66706	-4.23663
	237.5	-4.11386	-4.52099	-4.33067	-4.54566	-4.79611	-4.5401	-4.13197
	237.6	-4.09386	-4.43619	-4.25868	-4.47838	-4.74241	-4.40554	-4.05058
	237.7	-4.03986	-4.31619	-4.24225	-4.36812	-4.65184	-4.33976	-3.98439
	237.8	-3.96753	-4.17564	-4.11895	-4.28092	-4.60148	-4.23608	-3.85317
	237.9	-3.90236	-4.08814	-4.02169	-4.23704	-4.52442	-4.16314	-3.75921
	238	-3.83967	-4.00063	-3.98385	-4.19798	-4.46009	-4.10733	-3.67361
	238.1	-3.84393	-3.91736	-3.93443	-4.16354	-4.42671	-4.07576	-3.66644
	238.2	-3.83415	-3.85703	-3.9036	-4.12729	-4.33317	-3.99389	-3.61255
	238.3	-3.81194	-3.76361	-3.89182	-4.09166	-4.23549	-3.94347	-3.61985
	238.4	-3.74993	-3.64456	-3.84088	-3.99819	-4.15994	-3.83183	-3.5123
	238.5	-3.61659	-3.48945	-3.73027	-3.93452	-4.05222	-3.68362	-3.37292
	238.6	-3.54289	-3.39237	-3.69347	-3.8843	-3.96326	-3.54078	-3.28262
	238.7	-3.46831	-3.31796	-3.63831	-3.85474	-3.93907	-3.46022	-3.20345
	238.8	-3.45136	-3.29845	-3.62267	-3.81663	-3.89168	-3.39092	-3.22086
	238.9	-3.41102	-3.31053	-3.60894	-3.77825	-3.83683	-3.32067	-3.206
	239	-3.34318	-3.22607	-3.50949	-3.6636	-3.78628	-3.18128	-3.15861
	239.1	-3.31899	-3.18116	-3.42384	-3.58607	-3.77979	-3.1011	-3.15955
	239.2	-3.27166	-3.12261	-3.37584	-3.56778	-3.75047	-3.06511	-3.13143
	239.3	-3.12432	-2.99091	-3.26585	-3.4747	-3.64143	-2.93863	-2.99754
	239.4	-3.04698	-2.90351	-3.16774	-3.4014	-3.5403	-2.82657	-2.89517
	239.5	-3.01418	-2.86035	-3.11308	-3.34905	-3.4248	-2.77792	-2.87051
	239.6	-2.92838	-2.83841	-3.05939	-3.25616	-3.33057	-2.70555	-2.83799
	239.7	-2.81904	-2.7805	-2.99958	-3.20555	-3.24683	-2.62461	-2.80305
	239.8	-2.71254	-2.68156	-2.90686	-3.09586	-3.09387	-2.50665	-2.65975
	239.9	-2.59492	-2.59643	-2.80872	-2.97736	-2.98272	-2.42339	-2.52821
	240	-2.50179	-2.56263	-2.7372	-2.90405	-2.9357	-2.30912	-2.41823
	240.1	-2.43626	-2.52719	-2.6763	-2.85176	-2.90091	-2.24535	-2.39878
	240.2	-2.41553	-2.50571	-2.65574	-2.77393	-2.84233	-2.21855	-2.39932
	240.3	-2.33905	-2.47767	-2.5866	-2.6492	-2.77207	-2.18632	-2.37171
	240.4	-2.30071	-2.40501	-2.54869	-2.52829	-2.68328	-2.14804	-2.33345
	240.5	-2.24691	-2.31252	-2.49655	-2.46458	-2.61947	-2.08604	-2.23933
	240.6	-2.16506	-2.18949	-2.38064	-2.353	-2.53739	-2.02297	-2.16116
	240.7	-2.16045	-2.13327	-2.33162	-2.32989	-2.45973	-1.99192	-2.10125
	240.8	-2.07494	-2.0291	-2.26949	-2.29566	-2.38198	-1.95405	-2.03288
	240.9	-1.99084	-1.98158	-2.22971	-2.21266	-2.34586	-1.91923	-1.96422
	241	-1.98803	-1.95497	-2.22498	-2.19992	-2.29635	-1.91303	-1.96362
	241.1	-1.99477	-1.96516	-2.21588	-2.17664	-2.25539	-1.92946	-1.93929
	241.2	-1.95554	-1.89836	-2.17623	-2.11246	-2.19334	-1.83688	-1.86482
	241.3	-1.9236	-1.81207	-2.11245	-2.05855	-2.12347	-1.77201	-1.78177
	241.4	-1.87429	-1.71178	-2.01458	-1.9375	-2.08325	-1.67874	-1.70997
	241.5	-1.84071	-1.66767	-1.99729	-1.85973	-2.07988	-1.65195	-1.6793
	241.6	-1.83169	-1.60213	-1.97717	-1.82894	-2.00147	-1.56687	-1.6716
	241.7	-1.76921	-1.50386	-1.89694	-1.77684	-1.94192	-1.53735	-1.63236
	241.8	-1.69979	-1.39671	-1.80624	-1.7264	-1.87254	-1.49013	-1.53954
	241.9	-1.64386	-1.34396	-1.7422	-1.72024	-1.82903	-1.47866	-1.44352
	242	-1.65686	-1.32468	-1.70798	-1.77039	-1.83184	-1.50215	-1.41639
	242.1	-1.65837	-1.33396	-1.6549	-1.77064	-1.85933	-1.47196	-1.38158
	242.2	-1.63548	-1.34434	-1.59851	-1.74632	-1.8367	-1.46515	-1.33991
	242.3	-1.64012	-1.34206	-1.60525	-1.78905	-1.81722	-1.4708	-1.31296
	242.4	-1.6007	-1.33422	-1.6154	-1.80442	-1.81358	-1.47718	-1.32697
	242.5	-1.59287	-1.34742	-1.60656	-1.80618	-1.80124	-1.4244	-1.31145
	242.6	-1.55185	-1.27222	-1.55777	-1.78572	-1.72454	-1.36647	-1.29559
	242.7	-1.46725	-1.205	-1.48271	-1.74766	-1.66354	-1.33689	-1.21475
	242.8	-1.41205	-1.14283	-1.45864	-1.71212	-1.61953	-1.27585	-1.15786
	242.9	-1.35985	-1.13234	-1.43515	-1.66116	-1.6346	-1.2651	-1.10357
	243	-1.35342	-1.13357	-1.44835	-1.66816	-1.64968	-1.27179	-1.13563
	243.1	-1.33555	-1.14079	-1.43728	-1.64814	-1.61486	-1.27302	-1.08683
	243.2	-1.26639	-1.13158	-1.37394	-1.63792	-1.56839	-1.26456	-1.04388
	243.3	-1.28415	-1.13878	-1.35378	-1.60774	-1.62056	-1.33267	-1.03015
	243.4	-1.31698	-1.16132	-1.37383	-1.58884	-1.6421	-1.30917	-1.02536
	243.5	-1.36108	-1.20761	-1.37986	-1.55515	-1.65151	-1.31875	-1.06512
	243.6	-1.36923	-1.20215	-1.32401	-1.49865	-1.61137	-1.28709	-1.08973
	243.7	-1.31909	-1.14941	-1.25585	-1.42149	-1.53872	-1.21372	-1.02569
	243.8	-1.27016	-1.11555	-1.24882	-1.40498	-1.4531	-1.18973	-0.982487
	243.9	-1.2496	-1.08909	-1.24524	-1.39693	-1.44372	-1.17237	-0.999957
	244	-1.21406	-1.0353	-1.20789	-1.34346	-1.4334	-1.11386	-0.993273
	244.1	-1.15678	-0.998476	-1.15612	-1.26028	-1.3828	-1.0558	-0.941487
	244.2	-1.10029	-0.952287	-1.13114	-1.19966	-1.30859	-1.0512	-0.889263
	244.3	-1.05979	-0.940795	-1.08997	-1.16387	-1.26793	-1.02653	-0.85139
	244.4	-1.04397	-0.935088	-1.04391	-1.121	-1.2412	-0.990096	-0.857594
	244.5	-1.02382	-0.872587	-0.962861	-1.08537	-1.21114	-0.919898	-0.855444
	244.6	-0.986881	-0.838438	-0.928717	-1.09236	-1.1914	-0.885337	-0.885081
	244.7	-0.911324	-0.787195	-0.876573	-1.07	-1.15382	-0.830705	-0.785452
	244.8	-0.857469	-0.738249	-0.840204	-1.05025	-1.07984	-0.793522	-0.748653
	244.9	-0.870535	-0.71006	-0.81596	-1.02417	-1.05465	-0.751252	-0.701816
	245	-0.792887	-0.684963	-0.817629	-0.997745	-0.969551	-0.697625	-0.652426
	245.1	-0.768083	-0.65575	-0.848008	-1.01252	-0.951951	-0.717412	-0.640194
	245.2	-0.706797	-0.614232	-0.826503	-1.00564	-0.90697	-0.664767	-0.5985
	245.3	-0.650527	-0.597843	-0.833384	-1.00637	-0.901441	-0.644477	-0.570636
	245.4	-0.618709	-0.544208	-0.808438	-0.971789	-0.889716	-0.608692	-0.5427
	245.5	-0.572309	-0.499354	-0.7753	-0.939147	-0.878573	-0.559507	-0.473179
	245.6	-0.506234	-0.436895	-0.69923	-0.878162	-0.790613	-0.503501	-0.40316
	245.7	-0.442685	-0.40187	-0.648555	-0.822603	-0.71235	-0.445651	-0.335313
	245.8	-0.416806	-0.337903	-0.616211	-0.786567	-0.678109	-0.38472	-0.303572
	245.9	-0.442979	-0.371378	-0.572792	-0.761634	-0.689541	-0.342439	-0.305208
	246	-0.484684	-0.421357	-0.565243	-0.756297	-0.69515	-0.358856	-0.283012
	246.1	-0.468383	-0.435675	-0.549785	-0.732639	-0.666582	-0.326935	-0.238428
	246.2	-0.466103	-0.488393	-0.597218	-0.724422	-0.644714	-0.312693	-0.21394
	246.3	-0.502538	-0.559258	-0.656694	-0.747186	-0.648654	-0.364517	-0.225297
	246.4	-0.517524	-0.552151	-0.673697	-0.745931	-0.675661	-0.390817	-0.259677
	246.5	-0.554095	-0.561819	-0.648268	-0.777819	-0.712346	-0.402232	-0.290351
	246.6	-0.564969	-0.543005	-0.628027	-0.764778	-0.680866	-0.38188	-0.318009
	246.7	-0.545613	-0.513985	-0.553025	-0.739262	-0.636573	-0.352003	-0.330703
	246.8	-0.505156	-0.485562	-0.450035	-0.691726	-0.579001	-0.309479	-0.264008
	246.9	-0.471876	-0.45222	-0.398595	-0.677961	-0.53876	-0.296906	-0.227398
	247	-0.464047	-0.439309	-0.404248	-0.669774	-0.537959	-0.273751	-0.229269
	247.1	-0.492304	-0.453687	-0.426292	-0.670049	-0.523397	-0.275847	-0.249416
	247.2	-0.500067	-0.476086	-0.423612	-0.64382	-0.507417	-0.30658	-0.299916
	247.3	-0.512497	-0.488923	-0.472735	-0.660024	-0.569777	-0.304852	-0.328864
	247.4	-0.522233	-0.465909	-0.478261	-0.666792	-0.568105	-0.30911	-0.331752
	247.5	-0.511182	-0.446997	-0.492144	-0.671803	-0.530525	-0.328318	-0.301076
	247.6	-0.45091	-0.363151	-0.494492	-0.626173	-0.488691	-0.338746	-0.274657
	247.7	-0.395454	-0.33003	-0.508512	-0.610486	-0.465488	-0.3131	-0.277893
	247.8	-0.386202	-0.278722	-0.514074	-0.622523	-0.480597	-0.331891	-0.283463
	247.9	-0.390856	-0.241677	-0.500297	-0.638989	-0.512514	-0.391538	-0.322741
	248	-0.373169	-0.170139	-0.4441	-0.641217	-0.520597	-0.344493	-0.306688
	248.1	-0.341523	-0.182186	-0.417726	-0.647761	-0.503662	-0.292546	-0.309675
	248.2	-0.285149	-0.173288	-0.420541	-0.609637	-0.491824	-0.25928	-0.255634
	248.3	-0.26503	-0.192807	-0.416256	-0.63634	-0.531455	-0.233392	-0.244665
	248.4	-0.241818	-0.186294	-0.395568	-0.624613	-0.524377	-0.173453	-0.17911
	248.5	-0.247399	-0.194285	-0.422187	-0.624096	-0.509848	-0.144521	-0.187418
	248.6	-0.265037	-0.211197	-0.452398	-0.62585	-0.514849	-0.144212	-0.203569
	248.7	-0.308164	-0.212319	-0.445537	-0.63095	-0.471336	-0.119378	-0.200436
	248.8	-0.296783	-0.186145	-0.431538	-0.640421	-0.442707	-0.0736974	-0.147283
	248.9	-0.31165	-0.154749	-0.436957	-0.631255	-0.441381	-0.0461042	-0.115029
	249	-0.322706	-0.150549	-0.437404	-0.628771	-0.404893	-0.0686214	-0.0863694
	249.1	-0.295343	-0.131787	-0.426859	-0.58054	-0.405816	-0.0215925	-0.0530988
	249.2	-0.302967	-0.16466	-0.423368	-0.60458	-0.442038	-0.0329763	-0.0731759
	249.3	-0.340036	-0.185861	-0.402892	-0.637733	-0.443976	-0.0387519	-0.0679925
	249.4	-0.355017	-0.181354	-0.394513	-0.627051	-0.419832	-0.0250213	-0.0570484
	249.5	-0.376341	-0.207005	-0.383899	-0.627524	-0.427818	-0.0329293	-0.0578567
	249.6	-0.326049	-0.206859	-0.339828	-0.564263	-0.387278	0.0322946	0.00146106
	249.7	-0.287895	-0.210007	-0.338224	-0.505745	-0.357749	0.036817	0.0308678
	249.8	-0.330892	-0.208853	-0.35155	-0.476054	-0.356311	0.00486824	0.0385434
	249.9	-0.376149	-0.199273	-0.374418	-0.44485	-0.356903	-0.0276327	-0.00408891
	250	-0.361162	-0.180458	-0.40983	-0.389773	-0.337809	-0.0382572	-0.0270821
